# Supplementary material for: 2-Carba cyclic phosphatidic acid inhibits lipopolysaccharide-induced prostaglandin E2 production in a human macrophage cell line
Source: Biochem Biophys Rep. 2019 Jul 19;19:100668. doi: 10.1016/j.bbrep.2019.100668 (PMC6651843; doi:10.1016/j.bbrep.2019.100668)
Supplement: Multimedia component 1 [file mmc1.xml]

<?xml version="1.0" encoding="UTF-8" standalone="no"?><data:data><datasets><author>murofushi.kimiko@ocha.ac.jp</author><type>0</type><dataset><value>1</value><reason>No data was used for the research described in the article</reason><comments/></dataset></datasets></data:data>
